# Supplementary material for: Comparative Analysis of Metabolites of ‘Hongro’ Apple Greasiness in Response to Temperature
Source: Foods. 2023 Nov 10;12(22):4088. doi: 10.3390/foods12224088 (PMC10670088; doi:10.3390/foods12224088)
Supplement: Supplementary file 1 [file foods-12-04088-s001.zip]

Archive with 1 entries (1 files):
- foods-2691031-supplementary.pdf
